# Supplementary material for: The impact of genome-wide association studies on biomedical research publications
Source: Hum Genomics. 2018 Aug 13;12:38. doi: 10.1186/s40246-018-0172-4 (PMC6090631; doi:10.1186/s40246-018-0172-4)
Supplement: Supplementary file 2 — Gene-years with exceptional publication activity. Gene-years with a statistically significant excess of publications relative to the prediction of the Pfeiffer and Hoffmann model. For GWAS disease genes, the date of the first GWAS to identify that gene is also recorded. (TSV 45 KB) [file 40246_2018_172_MOESM2_ESM.tsv]

#Entrez Gene ID	HGNC symbol	Year	Pubs	Predicted pubs	p-val	First GWAS
10	NAT2	2001	27	6.4	1.2e-09
10	NAT2	2002	49	11.8	5.2e-16
19	ABCA1	2002	25	6.26	1.3e-08	2010
19	ABCA1	2005	57	20.9	5.3e-11	2010
54	ACP5	1989	5	0.0112	1.5e-12
90	ACVR1	1993	4	0.0232	1.2e-08
94	ACVRL1	1993	4	0.0232	1.2e-08
142	PARP1	1987	8	0.234	1.8e-10	2011
142	PARP1	2010	84	42.7	1.6e-08	2011
153	ADRB1	2008	49	18.6	3.8e-09
154	ADRB2	2001	34	10.2	3.3e-09
154	ADRB2	2002	52	16.9	5.9e-12
155	ADRB3	2001	25	5.35	6.3e-10
177	AGER	2008	54	21.4	2.7e-09	2015
177	AGER	2009	65	26.3	1.4e-10	2015
177	AGER	2011	70	32.3	6.5e-09	2015
177	AGER	2015	88	39.7	2.8e-11	2015
183	AGT	2001	55	11.6	3.8e-20
183	AGT	2002	59	22.6	1.5e-10
185	AGTR1	2001	43	8.29	1.6e-17
185	AGTR1	2002	44	16.9	2.9e-08
207	AKT1	1999	26	5.72	5e-10
207	AKT1	2005	99	44.5	1.4e-12
207	AKT1	2006	115	56.7	7e-12
207	AKT1	2007	159	69.7	3.7e-20
207	AKT1	2008	221	85.4	2e-34
207	AKT1	2009	241	105	7.8e-30
207	AKT1	2010	236	121	1.7e-20
207	AKT1	2011	230	130	1.9e-15
207	AKT1	2013	229	141	8.5e-12
207	AKT1	2014	256	145	7.8e-17
207	AKT1	2015	254	149	4.2e-15
216	ALDH1A1	2013	34	10.8	1.3e-08
217	ALDH2	2002	31	8.92	6.5e-09	2011
238	ALK	2011	47	14.8	2.3e-11
238	ALK	2013	71	19.3	1.3e-19
238	ALK	2014	69	22.8	5e-15
238	ALK	2015	73	25.3	9.4e-15
268	AMH	2013	43	12.9	3.7e-11
274	BIN1	1997	11	0.939	5.3e-09	2011
308	ANXA5	1987	4	0.00816	1.8e-10	2011
331	XIAP	2001	18	2.83	1.5e-09
332	BIRC5	2002	25	4.63	3.3e-11	2013
332	BIRC5	2005	51	19.2	1.3e-09	2013
332	BIRC5	2007	88	32.3	5.6e-16	2013
332	BIRC5	2008	97	41.6	1.7e-13	2013
332	BIRC5	2009	96	49.9	4.7e-09	2013
345	APOC3	2001	27	6.19	5.8e-10
348	APOE	2000	51	19.8	3.4e-09	2010
348	APOE	2001	165	30.1	1.9e-65	2010
348	APOE	2002	200	63.2	8.4e-43	2010
348	APOE	2003	207	97.7	4.7e-22	2010
348	APOE	2004	267	129	2e-26	2010
348	APOE	2005	244	164	3e-09	2010
348	APOE	2008	325	231	3.3e-09	2010
348	APOE	2010	377	262	1.4e-11	2010
351	APP	2009	169	104	3.6e-09
351	APP	2010	232	112	3.8e-23
351	APP	2011	241	122	1.4e-21
351	APP	2012	242	132	6.9e-18
351	APP	2013	234	139	1.1e-13
355	FAS	1995	15	2.05	5.3e-09	2013
355	FAS	2002	78	26.7	6.6e-16	2013
356	FASLG	2002	45	10.6	3.3e-15
367	AR	1988	6	0.00945	9.8e-16
478	ATP1A3	1987	5	0.00816	3e-13
538	ATP7A	1993	4	0.0232	1.2e-08
540	ATP7B	1993	6	0.0232	2.1e-13
554	AVPR2	1992	7	0.244	8.3e-09
581	BAX	2002	61	13.8	9.9e-21	2016
583	BBS2	1993	4	0.0232	1.2e-08	2017
590	BCHE	1987	4	0.00816	1.8e-10
595	CCND1	2002	53	20.8	2.5e-09	2013
595	CCND1	2008	120	64.9	6.2e-10	2013
596	BCL2	2002	98	29.6	3.2e-23	2013
598	BCL2L1	1997	16	1.82	1.3e-10	2015
617	BCS1L	1993	4	0.0232	1.2e-08
627	BDNF	2005	54	16.5	2.5e-13	2013
627	BDNF	2006	68	23.7	1e-13	2013
627	BDNF	2007	81	32.1	3.2e-13	2013
627	BDNF	2008	131	40.4	1.3e-29	2013
627	BDNF	2009	146	53	6.9e-26	2013
627	BDNF	2010	189	63.7	5.9e-37	2013
627	BDNF	2011	149	74.8	2.7e-14	2013
627	BDNF	2012	165	81.1	2e-16	2013
627	BDNF	2013	162	86.5	2.8e-13	2013
627	BDNF	2014	179	90.5	1.5e-16	2013
627	BDNF	2015	156	94.2	3.7e-09	2013
650	BMP2	2010	62	27.7	1.4e-08
672	BRCA1	1996	21	3.6	3.1e-10
672	BRCA1	2001	70	26.8	2.7e-12
672	BRCA1	2002	136	40.4	3.6e-32
672	BRCA1	2003	120	64.1	3e-10
672	BRCA1	2007	182	113	1.7e-09
672	BRCA1	2009	210	140	2.6e-08
673	BRAF	2003	34	8.22	1.5e-11	2017
673	BRAF	2004	40	13.9	8.7e-09	2017
673	BRAF	2006	59	25.3	7.5e-09	2017
673	BRAF	2007	76	32.2	3.7e-11	2017
673	BRAF	2008	93	39.8	5.1e-13	2017
673	BRAF	2009	132	47.9	1.3e-23	2017
673	BRAF	2010	126	57.5	4.5e-15	2017
673	BRAF	2011	130	63.2	1.3e-13	2017
673	BRAF	2012	185	68.9	5.4e-31	2017
673	BRAF	2013	188	77.1	1.1e-26	2017
673	BRAF	2014	233	83.8	8.8e-41	2017
673	BRAF	2015	248	91.7	2.2e-41	2017
673	BRAF	2016	169	97.3	3e-11	2017
675	BRCA2	2001	41	10.8	2e-12	2013
675	BRCA2	2002	82	19	9.4e-27	2013
675	BRCA2	2003	75	33.6	5.2e-10	2013
675	BRCA2	2010	149	91.1	1.7e-08	2013
684	BST2	2009	36	2.82	2.7e-27
684	BST2	2010	50	6.51	2.8e-27
684	BST2	2011	46	10.7	1e-15
684	BST2	2012	53	13.8	7.4e-16
695	BTK	1994	17	1.6	1.8e-12
712	C1QA	1976	3	0.00352	7.2e-09
713	C1QB	1976	3	0.00352	7.2e-09
727	C5	2009	33	10.5	2.3e-08	2016
786	CACNG1	1993	4	0.0232	1.2e-08
811	CALR	2014	73	17.8	1.1e-22
836	CASP3	1996	13	1.16	3.6e-10
836	CASP3	1997	29	4.03	8.3e-16
859	CAV3	1993	4	0.0232	1.2e-08
867	CBL	1996	24	4.94	6.4e-10
896	CCND3	1992	4	0.0191	5.5e-09	2017
904	CCNT1	1998	13	1.38	2.9e-09
920	CD4	1986	12	1.36	2.4e-08
920	CD4	1987	24	4.07	1.4e-11
920	CD4	1990	58	20.3	6.8e-12
929	CD14	2002	33	6.47	1.3e-13
949	SCARB1	2002	16	2.58	1.6e-08	2010
959	CD40LG	1992	4	0.0191	5.5e-09
960	CD44	2012	102	48.9	2.3e-11
966	CD59	1989	4	0.0112	6.5e-10
999	CDH1	2002	61	21.6	3.2e-12	2008
999	CDH1	2008	123	68.5	2e-09	2008
999	CDH1	2009	131	77.8	2.4e-08	2008
999	CDH1	2010	144	84.3	2.2e-09	2008
1003	CDH5	2002	19	2.99	5.2e-10
1017	CDK2	1993	13	1.6	1.6e-08	2011
1026	CDKN1A	1993	4	0.0232	1.2e-08	2017
1026	CDKN1A	2002	66	23.9	1e-12	2017
1027	CDKN1B	2002	53	14.2	2.9e-15	2012
1029	CDKN2A	1994	8	0.254	3.4e-10	2013
1029	CDKN2A	2002	84	19.6	3.8e-27	2013
1029	CDKN2A	2007	145	71.8	2.3e-14	2013
1029	CDKN2A	2008	201	85.6	1.9e-26	2013
1029	CDKN2A	2009	185	103	2.2e-13	2013
1029	CDKN2A	2010	209	113	3.9e-16	2013
1030	CDKN2B	1994	4	0.0299	3.3e-08	2012
1030	CDKN2B	2008	45	11.8	1.6e-13	2012
1030	CDKN2B	2009	56	16.4	1.5e-14	2012
1030	CDKN2B	2010	52	20.9	7.4e-09	2012
1048	CEACAM5	1987	4	0.00816	1.8e-10	2017
1071	CETP	2002	29	7.9	6.1e-09	2011
1080	CFTR	2002	72	31.6	5.4e-10	2011
1116	CHI3L1	2014	50	14.7	4.5e-13
1136	CHRNA3	2010	32	8.38	4.1e-10	2008
1138	CHRNA5	2008	21	3.05	1.6e-11	2015
1138	CHRNA5	2009	23	5.38	1.5e-08	2015
1138	CHRNA5	2010	34	7.39	9.1e-13	2015
1234	CCR5	1996	14	1.6	1.9e-09
1234	CCR5	1999	46	11.6	1.9e-14
1234	CCR5	2000	51	21.3	3.3e-08
1234	CCR5	2001	77	31.6	6.4e-12
1234	CCR5	2002	94	46.6	6.8e-10
1235	CCR6	2010	26	6.4	5e-09	2010
1268	CNR1	2010	50	20.2	1.8e-08
1312	COMT	2002	37	9.13	3.5e-12	2015
1312	COMT	2003	46	15.7	4.3e-10	2015
1312	COMT	2004	60	23.1	1.1e-10	2015
1312	COMT	2005	80	31.4	2.8e-13	2015
1312	COMT	2006	118	41.5	2.7e-22	2015
1312	COMT	2007	123	55.9	7e-15	2015
1312	COMT	2008	152	68	1.4e-18	2015
1312	COMT	2009	151	80.8	2.1e-12	2015
1312	COMT	2010	174	89.2	1.4e-15	2015
1352	COX10	1993	4	0.0232	1.2e-08
1387	CREBBP	1997	24	5.14	1.3e-09
1387	CREBBP	1998	33	10.4	1.7e-08
1401	CRP	2002	26	5.65	3.9e-10
1401	CRP	2005	56	18	6.5e-13
1401	CRP	2006	66	25.4	1.5e-11
1401	CRP	2007	129	33.4	2.8e-36
1401	CRP	2008	194	48	1.9e-56
1401	CRP	2009	203	67.6	3.3e-40
1401	CRP	2010	175	83.1	1.2e-18
1401	CRP	2012	154	94	8.6e-09
1401	CRP	2013	175	97.2	8.6e-13
1401	CRP	2014	194	101	1.8e-16
1436	CSF1R	1985	4	0.00629	6.5e-11
1437	CSF2	1985	5	0.00629	8.1e-14
1493	CTLA4	2002	47	13.6	1.4e-12	2008
1493	CTLA4	2009	104	55.8	5.3e-09	2008
1499	CTNNB1	2002	90	32.3	6e-17
1499	CTNNB1	2008	155	85	6.6e-12
1499	CTNNB1	2009	177	96.8	1.8e-13
1499	CTNNB1	2011	178	108	5.4e-10
1499	CTNNB1	2012	182	114	2.9e-09
1499	CTNNB1	2014	196	118	4.3e-11
1499	CTNNB1	2015	196	121	2e-10
1543	CYP1A1	2001	48	7.03	3.8e-24
1543	CYP1A1	2002	51	16.7	1.2e-11
1543	CYP1A1	2003	59	25.5	1e-08
1545	CYP1B1	2009	68	28	1.1e-10
1555	CYP2B6	2010	45	16	2e-09
1557	CYP2C19	2009	92	38.3	1.5e-13	2013
1557	CYP2C19	2010	102	44.6	1.3e-13	2013
1559	CYP2C9	2008	83	41.8	1.3e-08	2014
1559	CYP2C9	2009	100	48.5	6.4e-11	2014
1559	CYP2C9	2010	107	54.6	2.3e-10	2014
1565	CYP2D6	2001	31	8.29	1.2e-09	2014
1565	CYP2D6	2002	50	14.4	2.4e-13	2014
1571	CYP2E1	2001	28	5.98	5.9e-11	2011
1571	CYP2E1	2002	35	11.6	2.3e-08	2011
1571	CYP2E1	2003	49	17.6	6.4e-10	2011
1576	CYP3A4	2003	34	10.1	3e-09
1576	CYP3A4	2007	68	29.3	7.4e-10
1577	CYP3A5	2005	40	13.9	8.3e-09
1577	CYP3A5	2008	70	28.8	6e-11
1577	CYP3A5	2010	79	38.8	9.7e-09
1636	ACE	2000	42	7.58	3.9e-18
1636	ACE	2001	137	16.3	1.7e-76
1636	ACE	2002	153	43.9	1.2e-37
1636	ACE	2003	155	70.6	3e-18
1636	ACE	2004	197	94.3	2e-20
1728	NQO1	2002	35	5.03	2.7e-18
1788	DNMT3A	2011	37	9.69	1.9e-11	2010
1788	DNMT3A	2016	46	16	7.8e-10	2010
1812	DRD1	1990	4	0.0133	1.3e-09
1813	DRD2	2003	53	18.8	7.9e-11
1813	DRD2	2008	94	49.3	9.9e-09
1813	DRD2	2009	116	56.7	3.3e-12
1816	DRD5	1991	5	0.016	8.6e-12
1822	ATN1	1993	4	0.0232	1.2e-08
1828	DSG1	1991	5	0.016	8.6e-12	2010
1869	E2F1	1992	5	0.0191	2.1e-11
1909	EDNRA	1991	4	0.016	2.7e-09
1956	EGFR	1984	7	0.231	5.8e-09	2017
1956	EGFR	2006	181	110	4.9e-10	2017
1956	EGFR	2007	244	130	2.2e-19	2017
1956	EGFR	2008	335	152	1.2e-37	2017
1956	EGFR	2009	335	180	4.3e-25	2017
1956	EGFR	2010	357	199	3.6e-24	2017
1956	EGFR	2011	388	211	5.4e-28	2017
1956	EGFR	2012	383	225	9.6e-22	2017
1956	EGFR	2013	447	234	4.1e-35	2017
1956	EGFR	2014	443	246	9.1e-30	2017
1956	EGFR	2015	484	253	3.9e-38	2017
2033	EP300	1999	43	11.8	2e-12
2034	EPAS1	2013	50	19.3	4.3e-09	2010
2056	EPO	2002	27	5.44	3.6e-11
2064	ERBB2	2002	82	15.1	2.9e-33	2016
2064	ERBB2	2003	77	29.9	4.9e-13	2016
2064	ERBB2	2007	121	65.8	6.9e-10	2016
2064	ERBB2	2008	174	76.8	1.3e-21	2016
2064	ERBB2	2009	184	91.6	1.4e-17	2016
2064	ERBB2	2010	206	103	1.8e-19	2016
2064	ERBB2	2011	187	111	2.8e-11	2016
2064	ERBB2	2012	197	117	1.1e-11	2016
2064	ERBB2	2013	241	122	9.7e-22	2016
2064	ERBB2	2014	225	128	7.5e-15	2016
2064	ERBB2	2015	247	132	2.1e-19	2016
2067	ERCC1	2009	65	23	5.7e-13
2067	ERCC1	2010	66	27.8	5.3e-10
2068	ERCC2	2005	58	23.4	1.2e-09	2012
2072	ERCC4	1993	4	0.0232	1.2e-08	2010
2078	ERG	2010	33	9.26	1.2e-09	2016
2078	ERG	2013	53	14.7	9.7e-15	2016
2078	ERG	2015	48	18.2	5.1e-09	2016
2081	ERN1	2015	32	7.39	1.9e-11	2017
2099	ESR1	2001	67	29.3	1.7e-09	2009
2099	ESR1	2002	123	42.3	5.6e-24	2009
2099	ESR1	2003	126	63.3	2.6e-12	2009
2099	ESR1	2004	149	82.2	2.4e-11	2009
2099	ESR1	2008	224	147	1.9e-09	2009
2099	ESR1	2009	236	162	2.7e-08	2009
2099	ESR1	2010	249	171	1.6e-08	2009
2100	ESR2	2000	22	4.59	4e-09	2015
2100	ESR2	2004	77	26.7	1.8e-15	2015
2123	EVI2A	1990	4	0.0133	1.3e-09
2146	EZH2	2010	55	13.9	6.4e-17
2146	EZH2	2011	71	17.7	1.1e-21
2146	EZH2	2012	71	22.3	2e-16
2146	EZH2	2013	83	25.9	3.8e-19
2146	EZH2	2014	107	29.6	4.1e-28
2146	EZH2	2015	105	34	1.6e-22
2146	EZH2	2016	94	36.9	2.8e-15
2152	F3	2002	31	8.1	7.3e-10
2153	F5	2000	32	9.3	4.7e-09	2011
2153	F5	2001	68	15.8	2.7e-22	2011
2153	F5	2002	89	29.4	7.2e-19	2011
2153	F5	2003	98	44.7	3.9e-12	2011
2155	F7	1986	4	0.00709	1e-10
2218	FKTN	1993	5	0.0232	5.5e-11
2246	FGF1	1986	6	0.00709	1.7e-16
2247	FGF2	1986	4	0.00709	1e-10
2287	FKBP3	1992	4	0.0191	5.5e-09
2289	FKBP5	2015	36	11.2	2.8e-09
2305	FOXM1	2011	29	7.36	1.3e-09
2305	FOXM1	2012	38	9.26	1.3e-12
2305	FOXM1	2014	55	12.9	3e-18
2305	FOXM1	2015	62	15.4	3.5e-19
2309	FOXO3	2008	35	11.3	1.3e-08	2008
2309	FOXO3	2013	53	21.9	1.3e-08	2008
2312	FLG	2007	22	4.43	2.2e-09	2017
2312	FLG	2008	28	7.05	2.1e-09	2017
2322	FLT3	2007	47	17.6	4.7e-09
2322	FLT3	2010	67	28	3e-10
2332	FMR1	1993	12	1.37	2.6e-08
2358	FPR2	1992	4	0.0191	5.5e-09	2015
2475	MTOR	2008	82	32.1	1.4e-13
2475	MTOR	2009	95	39.4	5e-14
2475	MTOR	2010	138	45.9	5.4e-28
2475	MTOR	2011	140	54.1	1.7e-22
2475	MTOR	2012	140	61.5	7e-18
2475	MTOR	2013	142	66.8	8.6e-16
2475	MTOR	2014	207	71.1	3.9e-39
2475	MTOR	2015	232	78.4	1.1e-44
2521	FUS	2010	37	9.15	3.8e-12
2521	FUS	2012	52	13.6	1.7e-15
2617	GARS	1993	4	0.0232	1.2e-08
2625	GATA3	1991	4	0.016	2.7e-09	2010
2645	GCK	1992	13	0.244	1.4e-18	2013
2646	GCKR	2010	40	5.97	3.9e-20	2010
2668	GDNF	1993	4	0.0232	1.2e-08
2675	GFRA2	1997	5	0.0551	4e-09
2706	GJB2	2002	43	14	4.2e-10
2719	GPC3	1993	4	0.0232	1.2e-08
2735	GLI1	2014	40	14.2	1.6e-08
2740	GLP1R	1993	4	0.0232	1.2e-08
2740	GLP1R	2016	39	7.98	3.2e-15
2746	GLUD1	2015	30	7.53	5.3e-10
2784	GNB3	2002	28	6.26	1.6e-10
2885	GRB2	1994	40	2.5	8.4e-34	2015
2885	GRB2	1995	38	11.4	4.7e-10	2015
2885	GRB2	1996	59	19.8	9.4e-13	2015
2896	GRN	2008	39	10.2	6e-12
2898	GRIK2	1994	7	0.254	1.1e-08
2906	GRIN2D	1995	7	0.0374	2e-14	2017
2944	GSTM1	2000	25	5.23	3.9e-10
2944	GSTM1	2001	67	10.4	1.3e-31
2944	GSTM1	2002	109	23.9	5.7e-37
2944	GSTM1	2003	100	43.3	1.4e-13
2944	GSTM1	2004	164	58.8	2e-29
2944	GSTM1	2005	139	81.6	4.9e-09
2950	GSTP1	2001	35	10.4	1.6e-09
2950	GSTP1	2002	58	17.3	1.2e-14
2950	GSTP1	2003	61	27.4	2.3e-08
2950	GSTP1	2004	87	36.8	1.4e-12
2950	GSTP1	2007	123	68.5	2e-09
2952	GSTT1	2000	19	2.66	7.7e-11
2952	GSTT1	2001	59	6.61	2.7e-35
2952	GSTT1	2002	81	18.5	1e-26
2952	GSTT1	2003	77	33	4.5e-11
2952	GSTT1	2004	139	44.9	2.2e-29
2952	GSTT1	2005	119	64.7	9.3e-10
2952	GSTT1	2010	180	116	3e-08
3052	HCCS	1993	4	0.0232	1.2e-08
3065	HDAC1	1998	18	2.48	1.8e-10
3065	HDAC1	2001	49	18.4	2.3e-09
3066	HDAC2	2002	37	12.4	1.3e-08
3075	CFH	2006	47	14.9	2.7e-11	2005
3075	CFH	2007	60	20.8	2e-12	2005
3075	CFH	2008	82	27.2	2e-17	2005
3077	HFE	2001	48	12.7	3.2e-14	2011
3077	HFE	2002	66	22.2	4.8e-14	2011
3077	HFE	2003	83	33.6	4.9e-13	2011
3082	HGF	1991	13	1.14	3.2e-10	2011
3087	HHEX	2008	27	5.58	6.2e-11
3087	HHEX	2009	35	8.43	7e-12
3091	HIF1A	2002	60	12.8	1.2e-21
3091	HIF1A	2003	58	23.6	1.6e-09
3091	HIF1A	2004	79	32.6	4.8e-12
3091	HIF1A	2006	102	52.5	9.4e-10
3091	HIF1A	2007	156	63.9	1.8e-22
3091	HIF1A	2008	179	79.7	9.1e-22
3091	HIF1A	2009	215	94.9	2.9e-26
3091	HIF1A	2010	221	109	3e-21
3091	HIF1A	2011	203	118	7.6e-13
3091	HIF1A	2013	244	128	6e-20
3091	HIF1A	2014	278	134	1.8e-27
3091	HIF1A	2015	234	141	4.3e-13
3117	HLA-DQA2	2001	54	13.5	9.6e-17	2007
3117	HLA-DQA2	2002	63	24.3	4.2e-11	2007
3117	HLA-DQA2	2004	80	40.6	3e-08	2007
3119	HLA-DQB1	2001	85	20	4.2e-27	2011
3119	HLA-DQB1	2002	110	37	2.4e-22	2011
3119	HLA-DQB1	2004	123	67.3	7.1e-10	2011
3122	HLA-DRA	1982	8	0.00478	6.7e-24	2007
3123	HLA-DRB1	2001	106	30.7	2.7e-26	2015
3123	HLA-DRB1	2002	174	51.7	1.1e-40	2015
3123	HLA-DRB1	2003	151	81.9	5.5e-12	2015
3123	HLA-DRB1	2004	189	104	5.8e-14	2015
3123	HLA-DRB1	2007	237	162	1.6e-08	2015
3125	HLA-DRB3	1983	3	0.00512	2.2e-08
3127	HLA-DRB5	1986	6	0.00709	1.7e-16	2017
3146	HMGB1	2008	47	16.9	1.4e-09
3146	HMGB1	2012	73	28.2	1.6e-12
3146	HMGB1	2013	72	31.4	3.8e-10
3146	HMGB1	2014	100	33.8	2.6e-20
3146	HMGB1	2015	123	37.4	1.9e-28
3146	HMGB1	2016	82	41	1.1e-08
3162	HMOX1	2002	33	4.01	1.9e-19
3162	HMOX1	2003	43	10.1	1.5e-14
3350	HTR1A	2008	42	13.7	6.6e-10
3351	HTR1B	1992	8	0.244	2.5e-10
3356	HTR2A	2001	27	4.72	1.6e-12	2015
3356	HTR2A	2008	75	35.7	6.7e-09	2015
3383	ICAM1	2002	51	16.3	5.1e-12
3417	IDH1	2009	25	3.55	1.2e-13
3417	IDH1	2010	66	5.97	8.1e-45
3417	IDH1	2011	76	11.7	9.2e-36
3417	IDH1	2012	86	17.4	6.4e-32
3417	IDH1	2013	64	22.6	8.4e-13
3417	IDH1	2014	72	25.2	2.4e-14
3417	IDH1	2015	77	27.7	1.3e-14
3418	IDH2	1976	3	0.00352	7.2e-09
3418	IDH2	2010	41	3.33	3.2e-30
3418	IDH2	2011	40	6.97	7.3e-18
3418	IDH2	2012	41	9.88	1.2e-13
3439	IFNA1	1980	3	0.00418	1.2e-08
3440	IFNA2	1980	4	0.00418	1.3e-11
3447	IFNA13	1980	3	0.00418	1.2e-08
3449	IFNA16	1984	3	0.00564	3e-08
3456	IFNB1	1980	5	0.00418	1.1e-14
3458	IFNG	1982	4	0.00478	2.2e-11
3458	IFNG	2002	83	20.2	1.2e-25
3458	IFNG	2008	147	83.4	2.1e-10
3458	IFNG	2009	169	94.4	3e-12
3479	IGF1	2002	71	17.5	7.4e-22
3479	IGF1	2003	70	30.1	3.8e-10
3479	IGF1	2007	119	65	1.3e-09
3479	IGF1	2008	128	75.8	3e-08
3480	IGF1R	1986	4	0.00709	1e-10	2016
3480	IGF1R	2013	96	47.6	4.5e-10	2016
3484	IGFBP1	1988	7	0.00945	1.3e-18
3552	IL1A	2002	50	17.3	1.2e-10
3552	IL1A	2003	60	25.9	7.1e-09
3553	IL1B	2002	107	27.3	8e-31	2017
3553	IL1B	2003	119	46.2	3.2e-19	2017
3553	IL1B	2004	133	64.9	9.1e-14	2017
3553	IL1B	2005	139	82.1	7e-09	2017
3553	IL1B	2008	204	125	5e-11	2017
3553	IL1B	2009	243	139	1.1e-15	2017
3557	IL1RN	1990	5	0.0133	3.5e-12
3557	IL1RN	2002	47	14.2	5.9e-12
3557	IL1RN	2003	69	22.4	2.5e-15
3558	IL2	1983	5	0.00512	2.9e-14	2011
3559	IL2RA	1984	3	0.00564	3e-08	2007
3565	IL4	2002	61	15.1	5.3e-19
3565	IL4	2009	116	66.9	3.4e-08
3569	IL6	2001	52	19.2	4.8e-10	2015
3569	IL6	2002	129	29.4	1.1e-41	2015
3569	IL6	2003	161	52.4	2e-33	2015
3569	IL6	2004	166	78.3	4.5e-18	2015
3569	IL6	2005	187	100	5.4e-15	2015
3569	IL6	2006	200	122	5.3e-11	2015
3569	IL6	2007	224	143	2.2e-10	2015
3569	IL6	2008	319	162	6e-28	2015
3569	IL6	2009	351	187	7.2e-27	2015
3569	IL6	2010	334	207	2.4e-16	2015
3569	IL6	2013	313	220	2.4e-09	2015
3576	CXCL8	2002	88	17.9	2.3e-32
3576	CXCL8	2003	84	33.7	2.6e-13
3576	CXCL8	2004	94	46.9	9.3e-10
3576	CXCL8	2008	172	87.6	1.1e-15
3576	CXCL8	2009	183	101	1.8e-13
3586	IL10	2001	47	15	3.3e-11	2009
3586	IL10	2002	118	24.3	2.1e-42	2009
3586	IL10	2003	134	45.5	1.8e-26	2009
3586	IL10	2004	130	66.9	5.6e-12	2009
3586	IL10	2005	144	83.5	1.2e-09	2009
3586	IL10	2008	207	130	3.2e-10	2009
3586	IL10	2009	246	144	9.9e-15	2009
3586	IL10	2010	246	157	3e-11	2009
3596	IL13	2002	26	5.65	3.9e-10	2009
3596	IL13	2009	68	31.7	1.6e-08	2009
3605	IL17A	2008	48	9.05	9.4e-20
3605	IL17A	2009	91	14.2	3.7e-42
3605	IL17A	2010	91	22.8	4e-27
3605	IL17A	2011	115	29	1.9e-33
3605	IL17A	2012	108	36.5	8.9e-22
3605	IL17A	2013	118	41.7	3.5e-22
3605	IL17A	2014	126	46.5	5.4e-22
3605	IL17A	2015	128	50.7	6.9e-20
3605	IL17A	2016	115	53.3	1.6e-13
3606	IL18	2002	32	5.85	4.8e-14
3606	IL18	2005	51	20.4	8.5e-09
3606	IL18	2007	72	32.5	1.6e-09
3606	IL18	2008	79	39.6	2.2e-08
3635	INPP5D	1996	5	0.0441	1.3e-09	2011
3661	IRF3	1998	7	0.284	2.3e-08	2016
3663	IRF5	2008	23	4.78	1.7e-09	2009
3663	IRF5	2010	36	8.82	5.6e-12	2009
3667	IRS1	1993	10	0.698	4e-09
3685	ITGAV	2002	47	14.9	2.4e-11
3688	ITGB1	2002	66	27.8	5e-10
3689	ITGB2	2002	45	14.9	2.4e-10
3690	ITGB3	1987	4	0.00816	1.8e-10	2016
3690	ITGB3	2002	61	24.9	7.2e-10	2016
3693	ITGB5	1990	4	0.0133	1.3e-09
3717	JAK2	2007	106	44.1	2e-15	2009
3717	JAK2	2008	130	54.8	4.5e-18	2009
3717	JAK2	2009	138	66.1	7.9e-15	2009
3762	KCNJ5	2012	19	3.88	3.2e-08	2017
3767	KCNJ11	2007	44	14.3	2.2e-10	2007
3784	KCNQ1	1993	4	0.0232	1.2e-08	2008
3784	KCNQ1	2009	63	23.4	1.1e-11	2008
3791	KDR	2009	72	33.1	3.3e-09
3791	KDR	2010	80	37.7	1.4e-09
3791	KDR	2011	84	41.2	3.2e-09
3803	KIR2DL2	2009	30	7.21	2e-10
3804	KIR2DL3	2009	31	8.56	2.5e-09
3806	KIR2DS1	2009	28	5.99	6.1e-11
3806	KIR2DS1	2010	29	8.49	2.8e-08
3808	KIR2DS3	2008	16	2.51	1.1e-08
3808	KIR2DS3	2009	25	4.28	6.6e-12
3808	KIR2DS3	2010	28	6.62	5.5e-10
3809	KIR2DS4	2009	28	5.75	2.4e-11
3810	KIR2DS5	2008	20	2.38	1.5e-12
3810	KIR2DS5	2009	24	4.65	2e-10
3810	KIR2DS5	2010	28	6.84	1.1e-09
3811	KIR3DS1	2008	34	7.31	6.8e-13
3811	KIR3DS1	2010	38	13.4	3.1e-08
3813	KIR3DS1	2007	16	2.55	1.4e-08
3813	KIR3DS1	2008	21	4.51	1.5e-08
3813	KIR3DS1	2009	30	6.72	3.9e-11
3813	KIR3DS1	2010	31	9.37	1.9e-08
3815	KIT	2009	89	44.1	1.8e-09	2015
3845	KRAS	1983	5	0.00512	2.9e-14
3845	KRAS	2008	86	37.6	9.6e-12
3845	KRAS	2009	167	44.9	2.6e-44
3845	KRAS	2010	187	58.7	1.9e-40
3845	KRAS	2011	160	70.2	3.2e-20
3845	KRAS	2012	195	77.9	6.7e-29
3845	KRAS	2013	202	86	1.4e-26
3845	KRAS	2014	219	93	8.1e-29
3845	KRAS	2015	235	99.1	3.7e-31
3845	KRAS	2016	174	103	1.4e-10
3934	LCN2	2009	39	10.6	1.7e-11
3934	LCN2	2010	45	13.9	2.8e-11
3934	LCN2	2011	45	16.7	7.5e-09
3934	LCN2	2012	56	19.1	6.4e-12
3934	LCN2	2013	73	21.8	5.4e-18
3934	LCN2	2014	73	25.2	7.1e-15
3934	LCN2	2015	75	27.7	9.9e-14
3952	LEP	2002	69	7.29	1.5e-42
3952	LEP	2003	79	20.1	2.6e-23
3952	LEP	2008	145	62.2	2.8e-19
3952	LEP	2014	146	81.7	9.7e-11
3958	LGALS3	2014	70	27.6	1.1e-11
3958	LGALS3	2015	67	29.8	3.3e-09
3992	FADS1	2010	29	4.43	8.8e-15	2010
4016	LOXL1	2008	24	2.78	5.1e-15	2007
4072	EPCAM	2013	34	11.1	2.6e-08
4077	NBR1	1994	4	0.0299	3.3e-08
4086	SMAD1	1996	6	0.0441	9.9e-12
4087	SMAD2	1996	8	0.0441	3.4e-16
4100	MAGEA1	1994	8	0.254	3.4e-10
4128	MAOA	2002	28	7.49	7.5e-09
4153	MBL2	2008	72	35	3.1e-08
4160	MC4R	2010	49	19.1	8.3e-09
4170	MCL1	2009	49	18.9	6e-09
4193	MDM2	2008	127	69.4	3.8e-10
4193	MDM2	2009	143	79.1	7e-11
4233	MET	2009	72	31.7	6.2e-10	2008
4233	MET	2011	79	38.4	6.2e-09	2008
4233	MET	2013	95	44	2e-11	2008
4233	MET	2014	120	47	4.3e-19	2008
4233	MET	2015	127	50.7	1.9e-19	2008
4255	MGMT	2009	57	24.4	1.3e-08	2015
4288	MKI67	2014	73	32.1	4e-10
4312	MMP1	2009	94	45.9	3.4e-10
4313	MMP2	2002	57	12.4	2.8e-20	2016
4313	MMP2	2007	114	49.9	5.3e-15	2016
4313	MMP2	2008	122	61.2	5e-12	2016
4313	MMP2	2009	129	70.9	3.9e-10	2016
4317	MMP8	1990	5	0.0133	3.5e-12	2014
4318	MMP9	2002	65	13.8	2.2e-23
4318	MMP9	2003	68	25.5	2.3e-12
4318	MMP9	2004	82	36.2	4.8e-11
4318	MMP9	2006	108	57.6	2e-09
4318	MMP9	2007	163	69.5	1e-21
4318	MMP9	2008	188	85.8	1.2e-21
4318	MMP9	2009	194	102	2.5e-16
4318	MMP9	2010	211	113	9.1e-17
4318	MMP9	2011	213	120	1.5e-14
4318	MMP9	2012	210	128	2e-11
4318	MMP9	2013	201	132	1.9e-08
4318	MMP9	2015	230	136	1.1e-13
4323	MMP14	2002	27	6.26	7.3e-10	2017
4359	MPZ	1993	13	0.698	7.8e-13
4488	MSX2	1993	4	0.0232	1.2e-08
4522	MTHFD1	2010	33	9.7	3.6e-09
4524	MTHFR	2000	41	3.09	1.7e-31	2009
4524	MTHFR	2001	120	11.6	1.3e-76	2009
4524	MTHFR	2002	133	35.9	1.8e-35	2009
4524	MTHFR	2003	158	59.3	2e-26	2009
4524	MTHFR	2004	181	84.2	4.2e-20	2009
4524	MTHFR	2005	209	108	4.7e-18	2009
4524	MTHFR	2006	236	133	3.8e-16	2009
4524	MTHFR	2007	238	158	2.1e-09	2009
4524	MTHFR	2008	299	178	6.6e-17	2009
4524	MTHFR	2009	306	199	1.3e-12	2009
4544	MTNR1B	2010	25	5.09	2.3e-10	2012
4548	MTR	2007	48	16	8.5e-11
4548	MTR	2008	51	21.2	2.9e-08
4552	MTRR	2008	51	14.8	1.5e-13
4609	MYC	1983	8	0.00512	1.2e-23
4609	MYC	2002	48	19	1.6e-08
4609	MYC	2008	112	60.2	1.6e-09
4609	MYC	2014	177	83.4	3.5e-19
4609	MYC	2015	179	87.6	8.2e-18
4627	MYH9	2010	45	16.6	6.6e-09	2015
4629	MYH11	1993	6	0.0232	2.1e-13	2015
4693	NDP	1992	6	0.0191	6.7e-14
4695	NDUFA2	1993	4	0.0232	1.2e-08
4705	NDUFA10	1993	5	0.0232	5.5e-11
4728	NDUFS8	1993	4	0.0232	1.2e-08
4780	NFE2L2	2010	73	22	8.5e-18
4780	NFE2L2	2011	67	26.6	3.6e-11
4780	NFE2L2	2012	85	30.1	2.1e-16
4780	NFE2L2	2013	118	34	2.6e-29
4780	NFE2L2	2014	125	39.5	2.2e-27
4780	NFE2L2	2015	148	44.3	1.4e-34
4780	NFE2L2	2016	108	48.7	1.7e-13
4790	NFKB1	2002	76	34.9	1.2e-09	2012
4790	NFKB1	2003	101	47.4	8.9e-12	2012
4790	NFKB1	2004	118	62.7	3.3e-10	2012
4790	NFKB1	2007	168	104	3.7e-09	2012
4790	NFKB1	2008	189	118	1e-09	2012
4790	NFKB1	2009	252	131	4.6e-21	2012
4790	NFKB1	2010	254	145	2.5e-16	2012
4803	NGF	1983	3	0.00512	2.2e-08	2010
4843	NOS2	1993	4	0.0232	1.2e-08	2010
4843	NOS2	2002	39	10.8	2.5e-11	2010
4846	NOS3	2001	40	11.2	2.3e-11	2015
4846	NOS3	2002	83	19.2	4.2e-27	2015
4846	NOS3	2003	97	33.9	8.7e-19	2015
4846	NOS3	2004	98	49.4	7.2e-10	2015
4846	NOS3	2005	119	62	8.6e-11	2015
4846	NOS3	2008	156	97.3	2.7e-08	2015
4851	NOTCH1	2008	61	27.7	3.3e-08	2015
4851	NOTCH1	2010	79	36.5	7.3e-10	2015
4851	NOTCH1	2011	105	40	1e-17	2015
4851	NOTCH1	2012	96	45.6	5.5e-11	2015
4851	NOTCH1	2013	110	48.9	4.4e-14	2015
4851	NOTCH1	2014	105	52.5	1.2e-10	2015
4851	NOTCH1	2015	110	54.8	3.5e-11	2015
4851	NOTCH1	2016	102	55.9	2e-08	2015
4869	NPM1	2010	88	32	2.9e-16
4878	NPPA	1984	8	0.00564	2.5e-23
4879	NPPB	2006	33	10.3	1.4e-08
4879	NPPB	2007	41	14.4	8e-09
4879	NPPB	2008	84	18.8	2.6e-28
4879	NPPB	2009	105	27.5	1.8e-29
4879	NPPB	2010	93	36.2	2.6e-15
4879	NPPB	2011	95	41.2	5.4e-13
4879	NPPB	2013	93	48.4	7.9e-09
4880	NPPC	1991	4	0.016	2.7e-09
4893	NRAS	2015	61	22	6.5e-12
4968	OGG1	1997	8	0.276	6.5e-10
4982	TNFRSF11B	2002	26	3.81	8e-14
4982	TNFRSF11B	2008	56	22.1	1.1e-09
5037	PEBP1	2012	32	9.17	3.4e-09
5054	SERPINE1	1986	5	0.00709	1.5e-13
5054	SERPINE1	2002	63	18.1	1.8e-16
5054	SERPINE1	2003	82	29.1	8.8e-16
5071	PARK2	2003	35	11.3	1.2e-08	2010
5125	PCSK5	1996	9	0.489	2.8e-09	2008
5133	PDCD1	2007	28	6.6	5.1e-10
5133	PDCD1	2008	36	9.85	1.1e-10
5133	PDCD1	2009	38	13.4	3.2e-08
5133	PDCD1	2011	47	18.5	2.2e-08
5133	PDCD1	2015	69	23.6	2.6e-14
5133	PDCD1	2016	71	25.4	8.6e-14
5156	PDGFRA	1989	5	0.0112	1.5e-12
5179	PENK	1982	3	0.00478	1.8e-08
5241	PGR	2009	79	33.5	1.5e-11
5243	ABCB1	2002	59	9.54	3.8e-27	2015
5243	ABCB1	2003	57	20.3	2e-11	2015
5243	ABCB1	2004	71	29.4	6e-11	2015
5243	ABCB1	2005	87	39	2.6e-11	2015
5243	ABCB1	2006	137	49.7	2.1e-24	2015
5243	ABCB1	2007	152	66.3	1.7e-19	2015
5243	ABCB1	2008	172	81.4	1.7e-18	2015
5243	ABCB1	2009	190	95.6	1.2e-17	2015
5243	ABCB1	2010	196	107	7.1e-15	2015
5290	PIK3CA	2009	76	32.4	4.6e-11
5290	PIK3CA	2010	96	37.5	1e-15
5290	PIK3CA	2011	112	42.5	7.1e-19
5290	PIK3CA	2012	130	48.5	3.1e-22
5290	PIK3CA	2013	122	54.3	2e-15
5290	PIK3CA	2014	142	58.3	1.5e-20
5290	PIK3CA	2015	133	62.4	6e-15
5294	PIK3CG	2008	58	19.3	9.8e-13
5294	PIK3CG	2009	81	24.8	3.7e-19
5294	PIK3CG	2010	70	31.2	1.6e-09
5295	PIK3R1	1992	10	0.695	3.8e-09
5315	PKM	2014	49	14.2	4.5e-13
5315	PKM	2015	66	16.2	1.4e-20
5327	PLAT	1983	5	0.00512	2.9e-14
5329	PLAUR	2002	28	7.29	4.2e-09
5368	PNOC	1996	5	0.0441	1.3e-09
5444	PON1	2001	32	5.56	1.2e-14
5444	PON1	2002	37	12	5.4e-09
5444	PON1	2010	109	59.4	5.2e-09
5452	POU2F2	1988	4	0.00945	3.3e-10
5460	POU5F1	2007	27	7.18	1.2e-08	2011
5460	POU5F1	2009	44	12.9	1.1e-11	2011
5460	POU5F1	2010	59	16.5	4.6e-16	2011
5465	PPARA	2002	33	8.92	4.8e-10
5468	PPARG	2002	86	16.5	1.7e-33	2007
5468	PPARG	2003	98	32	6.6e-21	2007
5468	PPARG	2005	112	57	8.1e-11	2007
5468	PPARG	2007	147	81.5	4.6e-11	2007
5468	PPARG	2008	174	94.8	2e-13	2007
5468	PPARG	2009	178	108	4.6e-10	2007
5562	PRKAA1	2013	42	14.8	5.5e-09	2011
5562	PRKAA1	2015	68	17.5	4.6e-20	2011
5564	PRKAB1	1996	5	0.0441	1.3e-09
5594	MAPK1	2002	109	44.7	3.6e-16	2011
5599	MAPK8	1997	20	3.81	4.6e-09
5605	MAP2K2	1993	5	0.0232	5.5e-11
5634	PRPS2	1989	4	0.0112	6.5e-10	2015
5654	HTRA1	2010	35	9.7	2.8e-10	2017
5684	PSMA3	2003	22	4.96	1.6e-08
5686	PSMA5	2003	21	4.57	1.9e-08
5689	PSMB1	2003	23	3.8	2.3e-11
5690	PSMB2	2003	19	3.8	2.4e-08
5691	PSMB3	2003	20	3.42	7.7e-10
5694	PSMB6	2003	19	3.8	2.4e-08
5695	PSMB7	2003	20	3.61	1.9e-09
5699	PSMB10	2003	20	3.42	7.7e-10
5700	PSMC1	2003	21	4	1.9e-09
5701	PSMC2	2003	23	4.57	7.5e-10
5702	PSMC3	2003	23	5.34	1.3e-08
5704	PSMC4	2003	20	4.19	2.1e-08
5706	PSMC6	2003	19	3.8	2.4e-08
5707	PSMD1	2003	19	2.85	2.4e-10
5708	PSMD2	2003	21	3.23	4.4e-11
5709	PSMD3	2003	20	2.08	1.3e-13	2017
5710	PSMD4	2003	26	4.57	4.5e-12
5711	PSMD5	2003	21	3.04	1.5e-11
5713	PSMD7	2003	21	3.23	4.4e-11
5714	PSMD8	2003	19	2.46	2.2e-11
5715	PSMD9	2003	22	2.85	5.8e-13
5716	PSMD10	2003	21	3.04	1.5e-11
5717	PSMD11	2003	21	3.04	1.5e-11
5718	PSMD12	2003	22	2.46	3.4e-14
5719	PSMD13	2003	20	2.85	3.3e-11	2017
5728	PTEN	1997	18	0.718	2e-19
5728	PTEN	2002	51	17.3	4.2e-11
5728	PTEN	2007	106	49.9	3.3e-12
5728	PTEN	2009	140	67.6	1e-14
5728	PTEN	2010	146	76.2	8.2e-13
5728	PTEN	2012	156	85.1	3.8e-12
5728	PTEN	2013	173	89.4	3.2e-15
5728	PTEN	2014	172	94	3.6e-13
5728	PTEN	2015	209	96.9	4.4e-23
5739	PTGIR	1994	4	0.0299	3.3e-08	2012
5743	PTGS2	2002	84	7.49	5.3e-57
5743	PTGS2	2003	106	23.2	5e-36
5743	PTGS2	2004	118	40.9	9.1e-23
5743	PTGS2	2005	122	57.5	9.6e-14
5743	PTGS2	2006	137	72.3	8.2e-12
5743	PTGS2	2007	172	87.5	9.6e-16
5743	PTGS2	2008	198	104	1.1e-16
5743	PTGS2	2009	198	119	2.4e-11
5747	PTK2	1993	4	0.0232	1.2e-08	2016
5781	PTPN11	1992	4	0.0191	5.5e-09
5786	PTPRA	1990	5	0.0133	3.5e-12
5806	PTX3	2014	45	13.7	1.8e-11
5806	PTX3	2015	44	15.5	2.3e-09
5873	RAB27A	2002	15	2.17	1.1e-08
5888	RAD51	1993	5	0.0232	5.5e-11
5906	RAP1A	1988	4	0.00945	3.3e-10	2010
5919	RARRES2	2014	26	6.58	8.4e-09	2014
5937	RBMS1	1994	4	0.0299	3.3e-08	2010
5950	RBP4	2008	43	8.78	1.2e-16
5971	RELB	1992	4	0.0191	5.5e-09
6280	S100A9	2013	47	16.1	3.3e-10
6311	ATXN2	1993	4	0.0232	1.2e-08	2008
6340	SCNN1G	1995	5	0.0374	5.9e-10
6347	CCL2	1989	6	0.0112	2.7e-15
6347	CCL2	2002	43	13.2	7e-11
6347	CCL2	2008	101	50.6	3e-10
6347	CCL2	2009	133	58.7	6.7e-17
6356	CCL11	1996	7	0.0441	6.2e-14
6387	CXCL12	2002	37	12	5.4e-09	2012
6387	CXCL12	2008	91	44.2	5.1e-10	2012
6387	CXCL12	2009	99	51.6	3.2e-09	2012
6389	SDHA	1993	5	0.0232	5.5e-11
6402	SELL	1989	4	0.0112	6.5e-10	2009
6406	SEMG1	1984	3	0.00564	3e-08
6456	SH3GL2	1997	5	0.0551	4e-09	2012
6464	SHC1	1994	23	1.15	3.3e-22	2016
6464	SHC1	1995	25	6.29	1.5e-08	2016
6505	SLC1A1	1994	4	0.0299	3.3e-08
6531	SLC6A3	2007	66	29	2.8e-09
6532	SLC6A4	2001	40	5.98	4.3e-20
6532	SLC6A4	2002	51	14	2.3e-14
6532	SLC6A4	2003	66	23	2.1e-13
6532	SLC6A4	2004	74	33.5	1.1e-09
6532	SLC6A4	2005	110	43.3	1.8e-17
6532	SLC6A4	2006	125	57.3	7.3e-15
6532	SLC6A4	2007	140	71.7	6.4e-13
6532	SLC6A4	2008	190	84.8	6.6e-23
6532	SLC6A4	2009	239	101	1.2e-31
6532	SLC6A4	2010	229	117	3.4e-20
6571	SLC18A2	1993	4	0.0232	1.2e-08
6590	SLPI	1986	4	0.00709	1e-10
6591	SNAI2	2012	34	8.2	1.4e-11
6591	SNAI2	2013	32	10.2	3.4e-08
6615	SNAI1	2010	34	10.8	1.3e-08
6615	SNAI1	2013	46	16.5	1.8e-09
6615	SNAI1	2014	49	18.3	2.2e-09
6622	SNCA	2001	31	5.35	2.7e-14	2009
6622	SNCA	2002	41	11.6	1.6e-11	2009
6622	SNCA	2003	58	18.8	3.2e-13	2009
6622	SNCA	2004	63	28.1	1.1e-08	2009
6622	SNCA	2011	140	68	1.5e-14	2009
6628	SNRPB	1989	4	0.0112	6.5e-10
6638	SNRPN	1989	4	0.0112	6.5e-10	2016
6648	SOD2	2009	83	40.4	3e-09
6648	SOD2	2010	88	45.5	1.5e-08
6648	SOD2	2015	85	44.1	3.2e-08
6657	SOX2	2010	36	10.6	7.2e-10
6657	SOX2	2011	45	12.9	2.7e-12
6657	SOX2	2013	55	17.1	2.7e-13
6657	SOX2	2014	71	19.6	2.6e-19
6659	SOX4	2015	25	6.14	9.1e-09
6667	SP1	2002	59	23.2	3.9e-10
6670	SP3	2002	23	4.22	1.6e-10
6696	SPP1	2009	75	34.2	1.1e-09
6696	SPP1	2010	79	39	1.2e-08
6774	STAT3	2007	97	52.9	3.5e-08	2008
6774	STAT3	2008	126	61.7	5e-13	2008
6774	STAT3	2009	137	71.9	5.8e-12	2008
6774	STAT3	2010	142	79.7	2.1e-10	2008
6774	STAT3	2011	171	84.4	8.9e-17	2008
6774	STAT3	2012	172	91.8	5.2e-14	2008
6774	STAT3	2013	226	96.7	3e-29	2008
6774	STAT3	2014	236	104	1.8e-28	2008
6774	STAT3	2015	244	111	6.4e-28	2008
6775	STAT4	2009	30	7.33	2.9e-10	2008
6775	STAT4	2010	37	9.92	3.5e-11	2008
6786	STIM1	2008	29	6.11	2e-11
6790	AURKA	2007	45	15.7	1.3e-09
6817	SULT1A1	1993	4	0.0232	1.2e-08
6834	SURF1	1993	5	0.0232	5.5e-11
6868	ADAM17	2013	47	18.4	1.9e-08	2014
6934	TCF7L2	2006	36	9.04	1.1e-11	2007
6934	TCF7L2	2007	59	13.7	1.2e-19	2007
6934	TCF7L2	2008	76	20.5	4.6e-21	2007
6934	TCF7L2	2009	83	28.1	4e-17	2007
6935	ZEB1	2013	37	10.6	2.3e-10
6935	ZEB1	2015	52	13.5	1.5e-15
7015	TERT	2002	63	8.51	4.6e-33	2008
7015	TERT	2003	70	20.1	3.8e-18	2008
7015	TERT	2013	128	72.4	2.4e-09	2008
7015	TERT	2014	153	75.3	2.6e-15	2008
7015	TERT	2015	150	78.6	5.7e-13	2008
7038	TG	1985	5	0.00629	8.1e-14	2012
7040	TGFB1	2002	121	25.7	4.4e-42	2013
7040	TGFB1	2003	142	47.4	1.2e-28	2013
7040	TGFB1	2004	156	70.1	7.8e-19	2013
7040	TGFB1	2005	175	90.8	3.1e-15	2013
7040	TGFB1	2006	175	111	1.6e-08	2013
7040	TGFB1	2007	232	130	3.6e-16	2013
7040	TGFB1	2008	279	150	4.8e-21	2013
7040	TGFB1	2009	315	172	8.6e-23	2013
7040	TGFB1	2010	305	189	5.7e-15	2013
7040	TGFB1	2014	293	204	2.6e-09	2013
7040	TGFB1	2015	303	205	9.4e-11	2013
7048	TGFBR2	1992	5	0.0191	2.1e-11	2013
7066	THPO	1994	6	0.0299	9.7e-13	2015
7069	THRSP	1997	5	0.0551	4e-09
7097	TLR2	2002	26	5.65	3.9e-10
7097	TLR2	2004	51	15.1	3.8e-13
7097	TLR2	2006	67	27.9	2.5e-10
7097	TLR2	2007	93	35.8	1.3e-15
7097	TLR2	2008	98	45.4	9.7e-12
7097	TLR2	2009	129	53.6	2.1e-18
7097	TLR2	2010	135	62.4	1.2e-15
7098	TLR3	2008	40	14.6	3.5e-08
7098	TLR3	2011	58	23.8	2.2e-09
7099	TLR4	2001	19	2.83	2.2e-10
7099	TLR4	2002	38	6.67	6.1e-17
7099	TLR4	2003	52	13.6	1.8e-15
7099	TLR4	2004	70	22.2	4.7e-16
7099	TLR4	2005	83	32.2	5.9e-14
7099	TLR4	2006	101	42.7	2.6e-14
7099	TLR4	2007	142	54.6	5.8e-23
7099	TLR4	2008	142	69.3	1.4e-14
7099	TLR4	2009	200	80.8	5.4e-29
7099	TLR4	2010	190	94.6	4.5e-18
7124	TNF	2001	107	34.5	4.6e-23
7124	TNF	2002	275	55.6	6.5e-98
7124	TNF	2003	266	105	1.3e-39
7124	TNF	2004	292	147	2.7e-26
7124	TNF	2005	327	184	1.5e-21
7124	TNF	2006	312	221	5.8e-09
7124	TNF	2007	379	252	7e-14
7124	TNF	2008	432	283	1.3e-16
7124	TNF	2009	450	312	1.4e-13
7128	TNFAIP3	2009	35	8.92	3.2e-11	2008
7128	TNFAIP3	2010	40	11.9	1.2e-10	2008
7133	TNFRSF1B	1990	7	0.0133	1.5e-17
7157	TP53	2001	131	69.6	3.4e-11	2011
7157	TP53	2002	329	94.7	1.9e-78	2011
7157	TP53	2003	344	152	8.6e-41	2011
7157	TP53	2004	344	205	5.1e-19	2011
7157	TP53	2005	395	247	2.2e-18	2011
7157	TP53	2006	427	290	3.3e-14	2011
7157	TP53	2007	554	333	1.4e-28	2011
7157	TP53	2008	619	381	3.1e-29	2011
7157	TP53	2009	678	424	6.1e-30	2011
7157	TP53	2010	686	456	6.9e-24	2011
7157	TP53	2011	663	470	3.4e-17	2011
7157	TP53	2013	618	486	4.8e-09	2011
7157	TP53	2014	646	487	4e-12	2011
7161	TP73	1999	18	1.38	1.4e-14
7161	TP73	2002	35	9.33	1e-10
7201	TRHR	1993	4	0.0232	1.2e-08
7291	TWIST1	2011	49	14.1	3.2e-13
7291	TWIST1	2012	49	17.1	2.5e-10
7291	TWIST1	2013	50	19.4	4.9e-09
7291	TWIST1	2015	72	22.2	4.6e-17
7298	TYMS	2008	58	24.4	5.2e-09
7298	TYMS	2010	70	32.3	6.3e-09
7329	UBE2I	1996	11	0.0441	3e-23
7341	SUMO1	1996	6	0.0441	9.9e-12
7421	VDR	2001	51	12.5	2.7e-16	2011
7421	VDR	2002	78	22.6	8.6e-20	2011
7421	VDR	2003	87	36.2	6.5e-13	2011
7422	VEGFA	2002	123	17.7	7.2e-60
7422	VEGFA	2003	130	40.3	3.2e-29
7422	VEGFA	2004	164	61.3	1.6e-27
7422	VEGFA	2005	155	84	2.7e-12
7422	VEGFA	2006	180	102	2e-12
7422	VEGFA	2007	256	121	1.6e-26
7422	VEGFA	2008	328	146	2.5e-38
7422	VEGFA	2009	360	174	4.4e-35
7422	VEGFA	2010	351	196	1.3e-23
7422	VEGFA	2011	325	208	3e-14
7422	VEGFA	2012	318	217	8.9e-11
7422	VEGFA	2013	324	222	7.4e-11
7422	VEGFA	2014	323	225	5.7e-10
7422	VEGFA	2015	334	226	1.5e-11
7474	WNT5A	2014	42	14.4	2.7e-09
7508	XPC	2005	29	8.2	1.4e-08
7515	XRCC1	2002	28	7.08	2.3e-09
7515	XRCC1	2004	50	17	6.1e-11
7515	XRCC1	2005	71	24	6.9e-15
7515	XRCC1	2006	76	33.3	1.7e-10
7515	XRCC1	2009	105	55.1	1.4e-09
7517	XRCC3	2004	27	6.85	4.8e-09
7517	XRCC3	2005	36	10.9	1.4e-09
7850	IL1R2	1991	4	0.016	2.7e-09
7852	CXCR4	1999	39	11.8	3.2e-10
7852	CXCR4	2013	163	93.3	4.1e-11
7874	USP7	2015	36	11.4	5.1e-09
7905	REEP5	1991	4	0.016	2.7e-09	2008
8031	NCOA4	1994	4	0.0299	3.3e-08
8074	FGF23	2009	30	8.92	2.3e-08
8074	FGF23	2010	38	11.3	3.8e-10
8074	FGF23	2012	41	14.8	1.7e-08
8074	FGF23	2013	48	16.7	3.3e-10
8074	FGF23	2014	47	18.7	2.8e-08
8314	BAP1	2013	29	4.57	1.9e-14
8314	BAP1	2014	25	6.29	1.4e-08
8314	BAP1	2015	39	7.39	2.8e-16
8398	PLA2G6	1993	4	0.0232	1.2e-08	2009
8408	ULK1	2015	24	4.88	5.1e-10
8481	OFD1	1993	4	0.0232	1.2e-08
8517	IKBKG	2000	17	1.8	1.1e-11
8542	APOL1	2015	27	6.6	2.2e-09	2010
8600	TNFSF11	2008	50	17.4	1.6e-10
8600	TNFSF11	2011	70	25.7	4.6e-13
8626	TP63	2011	81	34.5	1.1e-11	2010
8648	NCOA1	1998	20	3.57	1.6e-09	2017
8678	BECN1	2009	32	7.21	1e-11	2017
8678	BECN1	2011	41	11.9	3.7e-11	2017
8678	BECN1	2013	58	15.7	1.8e-16	2017
8678	BECN1	2014	53	18.5	4.6e-11	2017
8678	BECN1	2015	57	20.3	2.1e-11	2017
8726	EED	1998	6	0.0651	1e-10
8743	TNFSF10	2002	34	6.67	5.6e-14
8794	TNFRSF10C	1997	5	0.0551	4e-09
8795	TNFRSF10B	1997	10	0.276	5.5e-13
8797	TNFRSF10A	1997	7	0.276	1.9e-08
8837	CFLAR	1997	9	0.276	2e-11	2017
8842	PROM1	2008	29	6.78	2.1e-10	2012
8842	PROM1	2009	35	9.78	3.4e-10	2012
8842	PROM1	2010	51	12.7	4.5e-16	2012
8842	PROM1	2011	56	16.2	9.7e-15	2012
8842	PROM1	2012	58	19.7	2e-12	2012
8878	SQSTM1	2014	66	23.2	3.1e-13	2013
8878	SQSTM1	2015	61	25.5	1.8e-09	2013
8906	AP1G2	1998	5	0.0651	9.2e-09	2011
8926	SNURF	1989	4	0.0112	6.5e-10
8945	BTRC	1999	15	0.727	3.3e-15
8989	TRPA1	2008	13	1.45	5.1e-09	2017
9061	PAPSS1	1998	5	0.0651	9.2e-09
9131	AIFM1	2015	62	10.8	7.8e-27
9212	AURKB	2010	43	15.5	7.4e-09
9235	IL32	2011	21	4.25	5.4e-09
9290	GPR55	2010	20	3.55	1.4e-09
9314	KLF4	2015	43	15.2	4.1e-09
9332	CD163	2014	46	9.26	6.3e-18
9370	ADIPOQ	2002	21	3.6	3.1e-10
9370	ADIPOQ	2003	55	7.45	5e-29
9370	ADIPOQ	2004	73	17	6.8e-24
9370	ADIPOQ	2005	86	27.9	8.8e-19
9370	ADIPOQ	2006	94	39.2	8.5e-14
9370	ADIPOQ	2007	123	50.3	3.8e-18
9370	ADIPOQ	2008	195	62.8	1.1e-40
9370	ADIPOQ	2009	189	81.3	1.7e-24
9370	ADIPOQ	2010	175	93.9	5e-14
9370	ADIPOQ	2011	176	100	4.8e-12
9415	FADS2	2010	23	4.32	2.6e-10	2010
9429	ABCG2	2002	16	2.37	5.3e-09	2010
9429	ABCG2	2007	45	15.7	1.3e-09	2010
9429	ABCG2	2008	54	20.5	6e-10	2010
9429	ABCG2	2009	66	25.4	1.4e-11	2010
9429	ABCG2	2010	70	30.1	3.9e-10	2010
9439	MED23	1999	5	0.0765	2e-08
9491	PSMF1	2003	19	2.85	2.4e-10
9542	NRG2	1997	5	0.0551	4e-09	2017
9582	APOBEC3B	2015	22	4.88	1.2e-08
9611	NCOR1	1998	12	1.38	2.8e-08
9616	RNF7	1999	6	0.0765	2.6e-10	2012
9722	NOS1AP	2009	20	3.79	4.3e-09
9723	SEMA3E	1993	4	0.0232	1.2e-08	2016
9730	DCAF1	2009	19	3.55	8.2e-09
9817	KEAP1	2015	40	13.5	3.9e-09
9861	PSMD6	2003	22	2.65	1.5e-13	2016
9896	FIG4	1993	4	0.0232	1.2e-08
9978	RBX1	1999	8	0.0765	2.7e-14
10014	HDAC5	2000	10	0.731	6.2e-09
10135	NAMPT	2006	25	3.47	7.5e-14
10135	NAMPT	2008	32	9.18	3.5e-09
10135	NAMPT	2009	39	12.3	1.1e-09
10135	NAMPT	2010	46	15.4	2.3e-10
10197	PSME3	2003	22	4	3.4e-10
10406	WFDC2	2012	21	3.88	1.1e-09
10410	IFITM3	2013	16	2.65	2.4e-08
10413	YAP1	2012	38	10.8	9.1e-11	2012
10413	YAP1	2013	56	12.8	4.8e-19	2012
10413	YAP1	2014	73	15.7	9.4e-26	2012
10413	YAP1	2015	99	19.2	5.7e-38	2012
10413	YAP1	2016	74	23.2	3.7e-17	2012
10419	PRMT5	2015	33	10.1	9.4e-09
10452	TOMM40	2011	18	3.47	3.2e-08	2009
10481	HOXB13	2013	21	3.69	4.8e-10
10630	PDPN	2010	30	6.84	5.9e-11
10631	POSTN	2015	39	9.71	1.2e-12
10644	IGF2BP2	2007	14	1.83	9.7e-09	2007
10644	IGF2BP2	2008	27	3.58	2.6e-15	2007
10644	IGF2BP2	2009	27	6.6	2.2e-09	2007
10673	TNFSF13B	1999	5	0.0765	2e-08
10804	GJB6	1993	4	0.0232	1.2e-08
10874	NMU	2000	7	0.303	3.6e-08
11026	LILRA3	1997	5	0.0551	4e-09
11093	ADAMTS13	2002	16	2.58	1.6e-08
11132	CAPN10	2002	24	2.37	1.7e-16
11315	PARK7	2003	21	1.69	2.5e-16	2011
11315	PARK7	2004	25	5.41	7.8e-10	2011
11337	GABARAP	2000	8	0.303	1.3e-09
22895	RPH3A	1994	4	0.0299	3.3e-08
22914	KLRK1	2008	36	11.4	5.3e-09
22943	DKK1	2010	37	12.8	2.6e-08
23095	KIF1B	1993	5	0.0232	5.5e-11	2008
23198	PSME4	2003	19	2.08	1.2e-12
23274	CLEC16A	2009	17	2.57	2.4e-09	2007
23385	NCSTN	2002	13	1.35	2.3e-09	2015
23385	NCSTN	2003	21	3.8	8.1e-10	2015
23400	ATP13A2	1993	4	0.0232	1.2e-08
23405	DICER1	2012	41	13.4	1.1e-09
23405	DICER1	2013	47	15.4	7.8e-11
23405	DICER1	2014	50	17.5	1.7e-10
23410	SIRT3	2014	32	6.21	2.3e-13
23411	SIRT1	2008	54	12	6e-19
23411	SIRT1	2009	61	17.6	5.7e-16
23411	SIRT1	2010	78	22.5	6.7e-20
23411	SIRT1	2011	91	27.6	1.3e-21
23411	SIRT1	2012	108	33.1	6.1e-25
23411	SIRT1	2013	104	38.5	2.4e-18
23411	SIRT1	2014	122	42.7	3.3e-23
23411	SIRT1	2015	130	46.9	1.9e-23
23435	TARDBP	2008	44	4.38	8.7e-29
23435	TARDBP	2009	53	9.41	9.2e-23
23435	TARDBP	2010	58	14.3	3.6e-18
23435	TARDBP	2011	47	18.3	1.6e-08
23435	TARDBP	2012	64	20.8	2.5e-14
23435	TARDBP	2014	58	25.7	3.2e-08
23586	DDX58	2005	14	1.87	1.3e-08	2015
23586	DDX58	2009	32	8.92	1.8e-09	2015
25937	WWTR1	2015	47	5.94	2.7e-26	2013
25939	SAMHD1	2012	24	3.17	8.5e-14
25939	SAMHD1	2013	38	4.81	1.5e-21
25939	SAMHD1	2014	27	7.16	1.1e-08
26058	GIGYF2	2009	16	2.09	8.7e-10	2014
26191	PTPN22	2005	36	2.21	7.4e-31	2007
26191	PTPN22	2006	37	7.65	2.1e-14	2007
26191	PTPN22	2007	51	12.5	3e-16	2007
26191	PTPN22	2008	51	18.4	3.1e-10	2007
26191	PTPN22	2010	59	26.3	2.8e-08	2007
26291	FGF21	2011	28	4.44	6.2e-14
26291	FGF21	2014	29	8.39	2.2e-08
26580	BSCL2	1993	4	0.0232	1.2e-08	2014
27178	IL37	2014	18	3.09	5.6e-09
27178	IL37	2015	23	4.02	6.7e-11
27324	TOX3	2010	17	1.8	1.1e-11	2014
29126	CD274	2008	35	7.71	6.2e-13
29126	CD274	2013	44	16.5	1.6e-08
29126	CD274	2014	47	18.3	1.4e-08
29126	CD274	2015	111	19.8	1.2e-45
29126	CD274	2016	116	24.4	8.2e-41
29128	UHRF1	2015	27	7.26	1.5e-08
30009	TBX21	2009	26	6.72	1.3e-08
30835	CD209	2002	22	2.78	3.8e-13
50616	IL22	2011	37	7.06	2e-15
50616	IL22	2013	36	10.2	3e-10
50616	IL22	2014	44	11.9	8.3e-13
50943	FOXP3	2006	30	6.1	3.8e-12
50943	FOXP3	2007	61	10.1	1.5e-27
50943	FOXP3	2008	60	17.4	1.4e-15
50943	FOXP3	2009	103	23.3	7.4e-34
50943	FOXP3	2010	71	32.3	2.8e-09
50943	FOXP3	2011	84	35.5	3.4e-12
50964	SOST	2011	27	5.22	1.4e-11
50964	SOST	2013	42	8.48	1.8e-16
51107	APH1A	2003	14	1.12	1.9e-11
51141	INSIG2	2008	18	2.51	2.3e-10
51142	CHCHD2	2015	12	1.38	2.8e-08
51176	LEF1	1991	4	0.016	2.7e-09	2012
51284	TLR7	2009	28	7.82	1.9e-08
51284	TLR7	2010	32	10.1	3.3e-08
51514	DTL	2006	11	0.997	9.8e-09
51738	GHRL	2002	19	3.19	1.5e-09
51738	GHRL	2003	39	6.68	1.1e-17
51738	GHRL	2004	57	13.3	7.1e-19
51738	GHRL	2007	70	31.5	2.3e-09
51738	GHRL	2008	100	38.4	9.5e-17
53345	TM6SF2	2015	14	1.18	3.9e-11
54106	TLR9	2009	58	18.4	1.6e-13
54106	TLR9	2010	71	23	8e-16
54106	TLR9	2011	69	27.3	1.6e-11
54209	TREM2	2013	19	2.5	2.7e-11	2012
54209	TREM2	2014	19	3.67	1.4e-08	2012
54209	TREM2	2015	23	4.62	9e-10	2012
54429	TAS2R5	2000	6	0.089	6.4e-10
54790	TET2	2009	18	0.987	4.8e-17	2013
54790	TET2	2010	28	2.89	1.7e-18	2013
54790	TET2	2011	24	5.32	2.6e-09	2013
54901	CDKAL1	2007	9	0.525	5.2e-09	2007
54901	CDKAL1	2008	33	1.71	1.1e-30	2007
54901	CDKAL1	2009	31	5.63	9.6e-14	2007
54901	CDKAL1	2010	32	8.49	5.6e-10	2007
55054	ATG16L1	2008	18	3.05	4.5e-09	2007
55107	ANO1	2012	19	3.44	5e-09	2015
55107	ANO1	2014	27	5.34	2.4e-11	2015
55272	IMP3	2014	20	2.15	2.3e-13
55294	FBXW7	2015	46	15.2	1.5e-10
55503	TRPV6	2001	8	0.315	1.8e-09
55572	FOXRED1	1993	4	0.0232	1.2e-08
55636	CHD7	1993	5	0.0232	5.5e-11
55662	HIF1AN	2002	9	0.328	9e-11
55908	ANGPTL8	2015	15	1.51	9.2e-11
55908	ANGPTL8	2016	24	2.27	6.7e-17
55967	NDUFA12	1993	4	0.0232	1.2e-08
56413	LTB4R2	2000	6	0.089	6.4e-10
56829	ZC3HAV1	2015	18	3.49	3.5e-08
57007	ACKR3	2015	30	8.72	1.4e-08
57142	RTN4	2000	7	0.303	3.6e-08
57292	KIR2DL5A	2008	18	3.18	8.6e-09
57292	KIR2DL5A	2010	28	6.95	1.6e-09
57506	MAVS	2009	25	4.77	6.2e-11	2010
57506	MAVS	2010	27	7.06	8.8e-09	2010
57650	KIAA1524	2013	20	3.61	1.9e-09
57650	KIAA1524	2014	21	4.76	3.6e-08
57817	HAMP	2009	40	11.1	1.7e-11
59067	IL21	2007	22	5.15	3.1e-08
59067	IL21	2010	39	11.6	1.9e-10
60489	APOBEC3G	2003	23	1.31	5.5e-21
60489	APOBEC3G	2004	35	5.41	2.4e-17
60489	APOBEC3G	2006	42	12.3	2.6e-11
60489	APOBEC3G	2008	58	22.1	1.6e-10
63892	THADA	2009	16	1.84	1.5e-10	2008
64083	GOLPH3	2014	19	2.44	1.8e-11
64127	NOD2	2002	24	3.81	3.6e-12	2006
64127	NOD2	2003	44	8.22	2.2e-18	2006
64127	NOD2	2004	52	15.7	4e-13	2006
64127	NOD2	2005	67	23.2	1.1e-13	2006
64127	NOD2	2006	75	31.9	6.1e-11	2006
64127	NOD2	2007	86	40.7	4.5e-10	2006
64135	IFIH1	2009	26	4.4	2e-12	2007
64478	CSMD1	2013	20	3.85	5.5e-09	2008
79001	VKORC1	2005	14	1.71	4.2e-09
79001	VKORC1	2006	25	3.78	4.7e-13
79001	VKORC1	2008	40	9.71	3e-13
79001	VKORC1	2009	40	13.8	7.4e-09
79001	VKORC1	2010	64	16.8	1.5e-18
79068	FTO	2007	18	1.54	8.4e-14	2007
79068	FTO	2008	70	3.85	1.7e-61	2007
79068	FTO	2009	62	12.1	2.9e-24	2007
79068	FTO	2010	91	17.7	7.1e-35	2007
79068	FTO	2011	64	24.6	2.5e-11	2007
79068	FTO	2012	75	28	1.4e-13	2007
79152	FA2H	1993	4	0.0232	1.2e-08
79728	PALB2	2009	23	3.55	5.9e-12	2007
79923	NANOG	2012	34	9.44	5.2e-10
80184	CEP290	1993	5	0.0232	5.5e-11
80312	TET1	2014	17	2.58	2.5e-09
80312	TET1	2015	18	3.49	3.5e-08
80339	PNPLA3	2011	22	4.54	3.3e-09	2011
80339	PNPLA3	2012	30	6.09	3.6e-12	2011
80339	PNPLA3	2013	31	7.92	4.2e-10	2011
80339	PNPLA3	2014	35	9.48	1.5e-10	2011
80339	PNPLA3	2015	36	11	1.8e-09	2011
81037	CLPTM1L	2014	21	4.25	5.5e-09	2008
83636	C19orf12	1993	4	0.0232	1.2e-08
84152	PPP1R1B	1984	3	0.00564	3e-08
84153	RNASEH2C	1993	4	0.0232	1.2e-08
84539	MCHR2	2001	6	0.106	1.8e-09
84868	HAVCR2	2013	29	8.4	2.2e-08
84876		2008	21	3.85	9.8e-10
84876		2009	26	6.11	2e-09
85363	TRIM5	2006	21	3.47	1.6e-10
85480	TSLP	2010	32	7.06	6.1e-12	2010
90865	IL33	2009	21	3.06	1.7e-11	2013
90865	IL33	2012	43	7.85	2.4e-18	2013
90865	IL33	2013	51	10.5	3.2e-19	2013
90865	IL33	2014	54	13.3	5.1e-17	2013
90865	IL33	2015	55	15.7	1e-14	2013
91147	TMEM67	1993	5	0.0232	5.5e-11
91752	ZNF804A	2010	14	1.25	8e-11	2008
91942	NDUFAF2	1993	4	0.0232	1.2e-08	2016
92140	MTDH	2011	28	4.83	4.4e-13
92140	MTDH	2014	42	8.97	1.2e-15
92140	MTDH	2015	36	11	1.8e-09
94025	MUC16	2014	38	11.4	4.8e-10
112476	PRRT2	2012	31	1.94	1.6e-26
112476	PRRT2	2013	20	4.25	2.7e-08
112744	IL17F	2015	38	7.13	4.9e-16	2011
114548	NLRP3	2010	33	10.1	1e-08
114548	NLRP3	2012	42	13.4	3.5e-10
114548	NLRP3	2013	61	15.5	2e-18
114548	NLRP3	2014	52	18.6	1.5e-10
114548	NLRP3	2015	82	20.3	8e-25
114548	NLRP3	2016	59	23.2	3.7e-10
115653	KIR3DL3	2010	23	4.98	3.6e-09
116443	GRIN3A	1995	6	0.0374	3.7e-12	2015
116444	GRIN3B	1995	6	0.0374	3.7e-12
116519	APOA5	2003	17	1.69	4.4e-12	2011
116519	APOA5	2004	23	4.69	1.2e-09	2011
116519	APOA5	2008	47	18.6	2.6e-08	2011
120892	LRRK2	2005	37	1.87	1.4e-34	2011
120892	LRRK2	2006	54	7.49	4.7e-28	2011
120892	LRRK2	2007	64	14.8	3.5e-21	2011
120892	LRRK2	2008	69	22.2	1.7e-15	2011
120892	LRRK2	2009	70	28.8	6.4e-11	2011
120892	LRRK2	2012	90	38.3	8.1e-13	2011
121278	TPH2	2006	20	3.32	4.6e-10
121278	TPH2	2008	29	8.38	2.1e-08
121278	TPH2	2009	39	11.2	8.5e-11
129787	TMEM18	2010	15	1.58	1.6e-10
132789	GNPDA2	2010	13	1.69	3e-08
137682	NDUFAF6	1993	4	0.0232	1.2e-08	2010
149233	IL23R	2007	32	1.83	1.5e-28	2007
149233	IL23R	2008	37	5.98	1.2e-17	2007
149233	IL23R	2009	36	10	1.8e-10	2007
149233	IL23R	2010	45	13	3.4e-12	2007
169026	SLC30A8	2007	14	1.68	3.5e-09	2007
169026	SLC30A8	2008	39	3.45	1.5e-27	2007
169026	SLC30A8	2009	33	7.94	2.7e-11	2007
200316	APOBEC3F	2003	13	1.31	1.6e-09
203228	C9orf72	2012	65	2.12	2.2e-71	2009
203228	C9orf72	2013	60	7.12	1.6e-34	2009
203228	C9orf72	2014	54	10.9	8.9e-21	2009
203228	C9orf72	2015	64	13.5	2.7e-23	2009
221895	JAZF1	2009	23	3.31	1.4e-12	2008
221895	JAZF1	2010	23	5.53	2.4e-08	2008
246778	IL27	2009	17	2.94	1.6e-08	2012
252995	FNDC5	2013	20	1.3	2.2e-17
252995	FNDC5	2014	34	2.66	6.8e-26
252995	FNDC5	2015	36	4.68	4e-20
252995	FNDC5	2016	26	6.38	4.6e-09
255738	PCSK9	2007	24	5.73	1.1e-08	2012
255738	PCSK9	2008	36	8.51	2.1e-12	2012
255738	PCSK9	2010	43	14.4	9.1e-10	2012
255738	PCSK9	2015	49	20	2.9e-08	2012
282617	IFNL3	2010	39	1.8	7.1e-38
282617	IFNL3	2011	80	5.41	3.2e-63
282617	IFNL3	2012	95	12	2.2e-51
282617	IFNL3	2013	83	18.4	3.7e-28
282617	IFNL3	2014	73	22.8	5.9e-17
282617	IFNL3	2015	68	25.6	3e-12
374291	NDUFS7	1993	4	0.0232	1.2e-08
387715	ARMS2	2007	17	1.25	3.8e-14	2010
387715	ARMS2	2008	23	3.45	3.3e-12	2010
387715	ARMS2	2009	24	5.99	2.4e-08	2010
389421	LIN28B	2009	11	0.987	8.8e-09	2012
445347	TRGC1	1987	6	0.00816	4.1e-16
101180976	IFNL4	2014	14	0.768	1.4e-13	2009
101180976	IFNL4	2015	22	1.64	1e-17	2009
